# Supplementary material for: Dietary Intake of Adults Who Participate in CrossFit® Exercise Regimens
Source: Sports (Basel). 2022 Mar 5;10(3):38. doi: 10.3390/sports10030038 (PMC8954808; doi:10.3390/sports10030038)
Supplement: Supplementary file 1 [file sports-10-00038-s001.zip]

Archive with 1 entries (1 files):
- sports-1488048-supplementary.pdf
